# Supplementary material for: Time from Symptom Onset to Hospitalisation of Coronavirus Disease 2019 (COVID-19) Cases: Implications for the Proportion of Transmissions from Infectors with Few Symptoms
Source: J Clin Med. 2020 May 1;9(5):1297. doi: 10.3390/jcm9051297 (PMC7288278; doi:10.3390/jcm9051297)
Supplement: Supplementary file 1 [file jcm-09-01297-s001.zip]

Archive with 1 entries (1 files):
- jcm-756735-supplementary.csv
