# Supplementary material for: Time from Symptom Onset to Hospitalisation of Coronavirus Disease 2019 (COVID-19) Cases: Implications for the Proportion of Transmissions from Infectors with Few Symptoms
Source: J Clin Med. 2020 May 1;9(5):1297. doi: 10.3390/jcm9051297 (PMC7288278; doi:10.3390/jcm9051297)
Supplement: Supplementary file 1 [file jcm-09-01297-s001.zip › jcm-756735-supplementary.csv]

Patient ID	Country	Date of symptom onset	Date of hospitalisation	Assumed period between symptom onset and hospitalisation
1	China	1/18/2020	1/20/2020	2
2	China	01/10/2020	1/21/2020	11
3	China	1/15/2020	1/20/2020	5
4	China	1/17/2020	1/20/2020	3
5	China	01/10/2020	1/21/2020	11
6	China	1/21/2020	1/21/2020	0.5
7	China	1/19/2020	1/24/2020	5
8	China	1/17/2020	1/22/2020	5
9	China	1/22/2020	1/22/2020	0.5
10	China	1/21/2020	1/21/2020	0.5
11	China	01/08/2020	01/08/2020	0.5
12	China	1/14/2020	1/20/2020	6
13	China	01/09/2020	1/14/2020	5
14	China	1/17/2020	1/20/2020	3
15	China	1/19/2020	1/21/2020	2
16	China	1/19/2020	1/21/2020	2
17	China	1/19/2020	1/20/2020	1
18	China	1/16/2020	1/20/2020	4
19	China	1/20/2020	1/20/2020	0.5
20	China	1/18/2020	1/22/2020	4
21	China	1/22/2020	1/22/2020	0.5
22	China	1/19/2020	1/19/2020	0.5
23	China	1/20/2020	1/21/2020	1
24	China	1/15/2020	1/15/2020	0.5
25	China	1/21/2020	1/21/2020	0.5
26	China	1/18/2020	1/21/2020	3
27	China	1/16/2020	1/22/2020	6
28	China	01/10/2020	1/20/2020	10
29	China	01/04/2020	01/10/2020	6
30	China	01/03/2020	01/10/2020	7
31	China	01/08/2020	1/15/2020	7
32	China	01/02/2020	01/11/2020	9
33	China	1/13/2020	1/19/2020	6
34	China	1/16/2020	1/17/2020	1
35	China	1/14/2020	1/21/2020	7
36	China	01/09/2020	1/21/2020	12
37	China	1/21/2020	1/21/2020	0.5
38	China	1/20/2020	1/21/2020	1
39	China	1/19/2020	1/22/2020	3
40	China	1/20/2020	1/23/2020	3
41	China	1/19/2020	1/19/2020	0.5
42	China	1/22/2020	1/22/2020	0.5
43	China	1/22/2020	1/22/2020	0.5
44	China	1/19/2020	1/21/2020	2
45	China	1/21/2020	1/22/2020	1
46	China	1/19/2020	1/21/2020	2
47	China	1/22/2020	1/23/2020	1
48	China	1/15/2020	1/23/2020	8
49	China	1/21/2020	1/22/2020	1
50	China	1/18/2020	1/18/2020	0.5
51	China	1/14/2020	1/21/2020	7
52	China	1/19/2020	1/19/2020	0.5
53	China	1/22/2020	1/22/2020	0.5
54	China	01/11/2020	01/11/2020	0.5
55	China	1/21/2020	1/21/2020	0.5
56	China	1/18/2020	1/21/2020	3
57	China	01/10/2020	01/10/2020	0.5
58	China	01/10/2020	01/10/2020	0.5
59	China	1/21/2020	1/21/2020	0.5
60	China	1/22/2020	1/22/2020	0.5
61	China	1/19/2020	1/19/2020	0.5
62	China	01/11/2020	1/17/2020	6
63	China	1/14/2020	1/19/2020	5
64	China	1/16/2020	1/22/2020	6
65	China	1/19/2020	1/22/2020	3
66	China	1/19/2020	1/19/2020	0.5
67	China	1/21/2020	1/21/2020	0.5
68	China	1/20/2020	1/21/2020	1
69	China	1/16/2020	1/20/2020	4
70	China	1/20/2020	1/21/2020	1
71	China	1/22/2020	1/22/2020	0.5
72	China	1/19/2020	1/21/2020	2
73	China	1/20/2020	1/20/2020	0.5
74	China	1/21/2020	1/21/2020	0.5
75	China	1/21/2020	1/21/2020	0.5
76	China	1/16/2020	1/16/2020	0.5
77	China	1/19/2020	1/20/2020	1
78	China	1/19/2020	1/19/2020	0.5
79	China	1/18/2020	1/18/2020	0.5
80	China	1/18/2020	1/18/2020	0.5
81	China	1/18/2020	1/20/2020	2
82	China	1/20/2020	1/20/2020	0.5
83	China	1/19/2020	1/19/2020	0.5
84	China	1/16/2020	1/22/2020	6
85	China	1/22/2020	1/22/2020	0.5
86	China	01/04/2020	01/04/2020	0.5
87	China	01/04/2020	1/17/2020	13
88	China	1/15/2020	1/21/2020	6
89	China	1/17/2020	1/21/2020	4
90	China	1/19/2020	1/22/2020	3
91	China	1/18/2020	1/18/2020	0.5
92	China	1/22/2020	1/22/2020	0.5
93	China	1/17/2020	1/21/2020	4
94	China	1/22/2020	1/22/2020	0.5
95	China	1/22/2020	1/22/2020	0.5
96	China	1/21/2020	1/23/2020	2
97	China	1/18/2020	1/21/2020	3
98	China	1/20/2020	1/22/2020	2
99	China	1/19/2020	1/21/2020	2
100	China	1/18/2020	1/22/2020	4
101	China	1/19/2020	1/22/2020	3
102	China	1/21/2020	1/23/2020	2
103	China	01/10/2020	1/18/2020	8
104	China	01/10/2020	1/18/2020	8
105	China	01/10/2020	1/18/2020	8
106	China	01/10/2020	1/18/2020	8
107	China	01/10/2020	1/18/2020	8
108	China	01/10/2020	1/20/2020	10
109	China	1/21/2020	1/23/2020	2
110	China	1/14/2020	1/23/2020	9
111	China	1/16/2020	1/20/2020	4
112	Japan	1/14/2020	1/20/2020	6
113	Japan	01/03/2020	01/10/2020	7
114	Japan	1/14/2020	1/23/2020	9
115	Nepal	01/09/2020	1/13/2020	4
116	Singapore	1/21/2020	1/22/2020	1
117	South Korea	1/18/2020	1/19/2020	1
118	China	01/11/2020	1/20/2020	9
119	Thailand	1/19/2020	1/19/2020	0.5
120	Thailand	01/05/2020	01/08/2020	3
121	United States	1/16/2020	1/19/2020	3
122	Vietnam	1/17/2020	1/22/2020	5
123	Vietnam	1/20/2020	1/22/2020	2
124	Australia	1/15/2020	1/15/2020	0.5
125	Australia	1/20/2020	1/20/2020	0.5
126	South Korea	1/20/2020	1/25/2020	5
127	Canada	1/22/2020	1/23/2020	1
128	China	1/22/2020	1/22/2020	0.5
129	China	1/19/2020	1/23/2020	4
130	China	1/18/2020	1/22/2020	4
131	China	1/22/2020	1/23/2020	1
132	China	1/18/2020	1/24/2020	6
133	China	1/22/2020	1/24/2020	2
134	China	1/19/2020	1/22/2020	3
135	China	1/18/2020	1/24/2020	6
136	China	1/22/2020	1/25/2020	3
137	United States	1/22/2020	1/22/2020	0.5
138	China	1/21/2020	1/25/2020	4
139	China	1/14/2020	1/19/2020	5
140	China	1/22/2020	1/22/2020	0.5
141	China	1/22/2020	1/24/2020	2
142	South Korea	1/21/2020	1/25/2020	4
143	China	1/22/2020	1/25/2020	3
144	China	1/17/2020	1/24/2020	7
145	Japan	1/14/2020	1/25/2020	11
146	China	1/21/2020	1/22/2020	1
147	China	1/18/2020	1/18/2020	0.5
148	China	1/22/2020	1/25/2020	3
149	China	1/20/2020	1/26/2020	6
150	China	1/20/2020	1/26/2020	6
151	China	1/22/2020	1/25/2020	3
152	China	1/22/2020	1/25/2020	3
153	China	1/22/2020	1/23/2020	1
154	China	1/22/2020	1/25/2020	3
155	China	1/22/2020	1/26/2020	4
156	China	1/21/2020	1/26/2020	5
157	China	1/20/2020	1/22/2020	2
158	China	1/22/2020	1/23/2020	1
159	China	1/21/2020	1/26/2020	5
160	China	1/20/2020	1/20/2020	0.5
161	China	1/21/2020	1/22/2020	1
162	China	1/18/2020	1/18/2020	0.5
163	Japan	1/20/2020	1/23/2020	3
164	Japan	01/03/2020	01/10/2020	7
165	China	1/18/2020	1/24/2020	6
166	China	1/21/2020	1/26/2020	5
167	China	1/21/2020	1/25/2020	4
168	China	1/16/2020	1/27/2020	11
169	China	1/22/2020	1/27/2020	5
170	China	1/22/2020	1/24/2020	2
171	China	1/19/2020	1/30/2020	11
172	China	1/20/2020	1/23/2020	3
173	Vietnam	1/18/2020	1/27/2020	9
174	Japan	1/20/2020	1/29/2020	9
175	China	1/19/2020	1/30/2020	11
176	China	01/11/2020	1/31/2020	20
177	China	1/22/2020	1/27/2020	5
178	China	1/19/2020	1/28/2020	9
179	China	1/22/2020	1/22/2020	0.5
180	China	1/22/2020	1/29/2020	7
181	China	1/21/2020	1/31/2020	10
182	China	1/22/2020	1/28/2020	6
183	China	1/21/2020	1/26/2020	5
184	China	1/22/2020	1/30/2020	8
185	China	1/21/2020	1/27/2020	6
186	China	01/10/2020	1/16/2020	6
187	China	1/13/2020	1/18/2020	5
188	China	01/05/2020	01/05/2020	0.5
189	China	01/06/2020	01/11/2020	5
190	China	01/09/2020	1/14/2020	5
191	China	1/15/2020	1/18/2020	3
192	China	01/03/2020	01/06/2020	3
193	China	01/05/2020	01/11/2020	6
194	China	01/11/2020	1/18/2020	7
195	China	01/02/2020	01/09/2020	7
196	China	01/06/2020	01/09/2020	3
197	China	1/15/2020	1/19/2020	4
198	China	01/11/2020	1/18/2020	7
199	China	01/11/2020	1/17/2020	6
200	China	01/08/2020	1/19/2020	11
201	China	01/12/2020	1/19/2020	7
202	China	01/09/2020	1/19/2020	10
203	China	01/03/2020	1/18/2020	15
204	China	01/11/2020	01/11/2020	0.5
205	China	1/13/2020	1/23/2020	10
206	China	01/12/2020	1/16/2020	4
207	China	01/10/2020	1/15/2020	5
208	China	01/05/2020	01/12/2020	7
209	China	01/10/2020	1/17/2020	7
210	China	01/06/2020	01/09/2020	3
211	China	1/18/2020	1/21/2020	3
212	China	01/10/2020	1/13/2020	3
